# Supplementary material for: Long non-coding RNA-associated competing endogenous RNA axes in the olfactory epithelium in schizophrenia: a bioinformatics analysis
Source: Sci Rep. 2021 Dec 30;11:24497. doi: 10.1038/s41598-021-04326-0 (PMC8718521; doi:10.1038/s41598-021-04326-0)
Supplement: Supplementary file 2 — Supplementary Information 2. [file 41598_2021_4326_MOESM2_ESM.txt]

Table S1 Differentially expressed genes with |log2 fold change | > 1.585 and adjusted P value < 0.001
PROBEID	logFC	AveExpr	t	P.Value	adj.P.Val	B	SYMBOL
1552321_a_at	2.351676664	11.16161438	10.7352404	5.91E-13	4.62E-12	19.21605891	CCDC65
1552326_a_at	2.110908925	9.899702593	10.34993946	1.65E-12	1.15E-11	18.17971045	CFAP53
1552396_at	2.149018002	8.664526502	16.45338057	1.14E-18	5.47E-17	32.45615413	WFDC6
1552540_s_at	1.887890826	10.28753937	14.44425731	7.67E-17	1.72E-15	28.23101466	IQCD
1552594_at	2.835442135	10.47493346	14.47115343	7.23E-17	1.64E-15	28.29040215	TMEM190
1552767_a_at	2.330292912	6.861208688	15.15335485	1.66E-17	4.53E-16	29.77033279	HS6ST2
1552863_a_at	2.053532994	8.460700736	10.36365063	1.59E-12	1.12E-11	18.21692284	CACNG6
1552950_at	2.199102084	8.151435027	11.94332165	2.67E-14	2.91E-13	22.34014608	CFAP161
1552993_at	2.202305132	7.39818239	11.73663856	4.47E-14	4.55E-13	21.81901324	DYDC1
1553228_at	2.039676267	7.862503893	15.76758906	4.59E-18	1.68E-16	31.06064239	CCDC89
1553630_at	2.355244178	9.165366296	16.06514009	2.50E-18	1.02E-16	31.67184877	CABCOCO1
1553635_s_at	2.361214041	9.144403379	12.66857271	4.53E-15	6.08E-14	24.12616717	TCTEX1D1
1553729_s_at	1.9449503	7.626022878	11.88664224	3.07E-14	3.28E-13	22.19777599	LRRC43
1553734_at	1.994463508	9.863468339	12.52361874	6.42E-15	8.21E-14	23.77444634	AK7
1553765_a_at	2.095877902	6.250451148	15.54124088	7.34E-18	2.45E-16	30.58969488	KLHL32
1553794_at	2.570093596	10.48572343	11.57607752	6.71E-14	6.49E-13	21.41040068	STOML3
1553844_a_at	1.732573946	7.585059035	14.81910259	3.39E-17	8.57E-16	29.05151663	C10orf67
1554072_s_at	2.088013191	7.21525508	13.54940454	5.73E-16	9.63E-15	26.20856473	DEUP1
1554252_a_at	-2.019160586	6.776439964	-20.47148835	7.39E-22	1.71E-19	39.78736291	CERS3
1554298_a_at	1.631262721	8.002921339	12.86468787	2.84E-15	4.00E-14	24.59791559	WDR49
1554331_a_at	2.510905488	8.677655443	13.48544668	6.64E-16	1.09E-14	26.06047882	LRRC18
1554545_at	2.584346288	9.995455728	12.25563623	1.23E-14	1.47E-13	23.11733582	APOBEC4
1554655_a_at	1.844045154	6.284291078	14.02668081	1.94E-16	3.74E-15	27.29861541	RPRML
1555804_a_at	2.189970961	9.822155403	10.85016581	4.37E-13	3.51E-12	19.52141433	MAP3K19
1556003_a_at	1.585333455	12.67349822	12.72178342	3.99E-15	5.44E-14	24.25462961	LOC101928817
1556158_at	1.744032186	10.88900907	10.17926055	2.62E-12	1.76E-11	17.71442792	SAXO2
1556233_s_at	2.249238693	7.500980834	9.566195798	1.42E-11	8.22E-11	16.01194937	KIF6
1556630_at	1.962122061	7.601794111	21.38411677	1.65E-22	5.48E-20	41.27641631	CASC2
1556711_at	2.64323939	10.52117421	10.27378952	2.03E-12	1.39E-11	17.97259061	FAM216B
1556907_at	1.728743196	9.317237649	11.10636131	2.24E-13	1.93E-12	20.19591378	ZNF474
1557417_s_at	2.124095168	10.01100762	11.09568968	2.30E-13	1.97E-12	20.16798882	RSPH10B//RSPH10B2
1557636_a_at	2.5063646	9.46614511	14.10437717	1.63E-16	3.24E-15	27.47359033	C7orf57
1557646_at	1.680401984	6.193759641	13.70234375	4.04E-16	7.14E-15	26.56073388	VWA8-AS1
1558077_s_at	1.585262022	11.07078547	11.85524517	3.32E-14	3.51E-13	22.1187353	MDH1B
1559280_a_at	3.302494525	5.762412005	14.93405229	2.65E-17	6.86E-16	29.30006811	APELA
1559333_at	2.147088337	9.121989618	8.816571195	1.20E-10	5.89E-10	13.8653532	SRGAP3-AS2
1559640_at	2.226022288	9.387306754	13.68425048	4.21E-16	7.41E-15	26.51921319	ANKFN1
1559827_at	-1.836936516	7.491925666	-6.554722205	1.09E-07	3.26E-07	7.025077401	LINC00960
1560147_at	1.984044305	7.750309164	11.30357965	1.34E-13	1.23E-12	20.70931821	WDR86-AS1
1560426_at	1.937869834	6.323006958	14.20709158	1.30E-16	2.69E-15	27.70385731	CFAP54
1560751_at	1.776968292	7.96084075	19.4593352	4.17E-21	5.16E-19	38.06511331	AQP4-AS1
1561045_a_at	2.356355324	7.358316385	19.7157865	2.67E-21	3.98E-19	38.50880644	LINC01732
1561101_at	1.791029583	5.997566715	12.11233259	1.75E-14	2.02E-13	22.76225601	JAKMIP2-AS1
1561691_at	2.477529264	7.756340673	11.65603005	5.48E-14	5.38E-13	21.61428592	LINC00326
1561927_at	1.819265152	10.50622341	13.46203095	7.00E-16	1.14E-14	26.00614251	ANKUB1
1562371_s_at	2.248398642	9.536759968	10.90563535	3.78E-13	3.08E-12	19.6681785	VWA3B
1562969_at	1.901894471	6.349285617	14.36346285	9.17E-17	2.01E-15	28.05213501	DNMBP
1563961_at	2.431814163	8.669483389	13.5365185	5.90E-16	9.88E-15	26.17876748	FHAD1
1564160_at	1.908125884	6.949127097	11.65824021	5.45E-14	5.35E-13	21.61991032	DTHD1
1568606_at	2.571100115	11.53564983	10.28837741	1.95E-12	1.34E-11	18.01232681	HOATZ
1568698_at	1.739585853	9.099895593	9.826924398	6.88E-12	4.27E-11	16.74193194	TMEM232
1568906_at	2.491720502	10.00598545	13.07701226	1.72E-15	2.55E-14	25.10337427	LOC728196
1568924_a_at	2.204178558	9.534277919	11.31434043	1.31E-13	1.20E-12	20.73718569	IQUB
1569582_at	1.698252702	8.811955125	11.67832966	5.18E-14	5.13E-13	21.67100523	AADACP1
201042_at	1.717498951	10.64271417	7.368911523	8.85E-09	3.16E-08	9.538183303	TGM2
201195_s_at	-2.016767803	7.670676642	-12.7906356	3.38E-15	4.71E-14	24.42033848	SLC7A5
201387_s_at	1.962405986	9.2496496	11.00688483	2.90E-13	2.42E-12	19.93503365	UCHL1
201974_s_at	1.632426829	8.512563235	12.94118605	2.37E-15	3.39E-14	24.78065654	CCZ1
202917_s_at	-2.245517463	11.90023552	-11.16152908	1.94E-13	1.69E-12	20.34003741	S100A8
203151_at	1.922777144	10.34750738	10.74062882	5.83E-13	4.57E-12	19.23041449	MAP1A
204365_s_at	1.785175011	7.070330976	9.844012591	6.56E-12	4.09E-11	16.78946933	REEP1
204420_at	-1.912276571	7.184471355	-12.29557715	1.12E-14	1.35E-13	23.21584223	FOSL1
204719_at	-1.611290494	4.898252563	-6.044499249	5.34E-07	1.44E-06	5.4360348	ABCA8
204743_at	2.232114055	7.625862217	19.4059766	4.58E-21	5.52E-19	37.97215568	TAGLN3
204784_s_at	1.627210981	11.17764813	19.83803533	2.16E-21	3.57E-19	38.71853679	MLF1
204797_s_at	1.789631324	9.388402886	14.77580133	3.72E-17	9.23E-16	28.95751787	EML1
205186_at	2.182302838	11.05210884	11.93683185	2.71E-14	2.94E-13	22.32386541	DNALI1
205392_s_at	1.75728484	8.934535333	17.27177448	2.30E-19	1.43E-17	34.06222608	CCL14//CCL15-CCL14
205406_s_at	1.925733485	10.84400146	16.94280884	4.34E-19	2.49E-17	33.42417899	SPA17
205476_at	-2.407071698	6.751462693	-9.398493616	2.27E-11	1.26E-10	15.53782523	CCL20
205624_at	-2.178760491	4.744822709	-9.766923462	8.12E-12	4.95E-11	16.57471745	CPA3
205714_s_at	1.907003842	11.59036922	10.56923452	9.18E-13	6.80E-12	18.77193295	ZMYND10
205832_at	-2.134145031	6.577799795	-9.826951149	6.88E-12	4.27E-11	16.74200638	CPA4
205896_at	1.681847502	10.62229922	11.67697612	5.20E-14	5.14E-13	21.6675643	SLC22A4
205906_at	1.711505297	8.592790875	10.88239698	4.01E-13	3.26E-12	19.60674215	FOXJ1
206022_at	1.60012327	6.310960988	10.17841314	2.63E-12	1.77E-11	17.71210833	NDP
206033_s_at	-1.719428315	9.504757772	-23.18866393	9.92E-24	5.48E-21	44.05716228	DSC3
206065_s_at	2.920697725	9.339514905	13.66005784	4.45E-16	7.72E-15	26.46363608	DPYS
206076_at	1.786894839	10.59499383	13.20757366	1.26E-15	1.94E-14	25.41148831	LRRC23
206115_at	-2.479453378	6.640727415	-12.25065947	1.25E-14	1.49E-13	23.10504761	EGR3
206197_at	1.636585227	11.46969648	13.32752201	9.56E-16	1.52E-14	25.69275957	NME5
206243_at	2.295912755	7.592342439	11.17620584	1.87E-13	1.63E-12	20.37831319	TIMP4
206306_at	1.778527008	5.118894906	15.62133515	6.21E-18	2.13E-16	30.75694055	RYR3
206319_s_at	3.047464507	9.639125267	14.17268217	1.40E-16	2.86E-15	27.62685039	EPPIN//EPPIN-WFDC6
206354_at	-1.815636211	7.93160574	-8.281615157	5.71E-10	2.48E-09	12.29214021	SLCO1B3
206378_at	-3.000650276	5.90214374	-9.660561572	1.09E-11	6.47E-11	16.2771612	SCGB2A2
206526_at	1.857431623	9.617142694	8.870052406	1.02E-10	5.11E-10	14.02079164	RIBC2
206721_at	1.959026613	9.429114378	19.5711347	3.43E-21	4.73E-19	38.25916472	CCDC181
206741_at	1.953880351	7.372313137	10.09200933	3.32E-12	2.19E-11	17.47510649	SSUH2
206785_s_at	-2.024233815	7.920138645	-19.03631138	8.79E-21	9.95E-19	37.32199298	KLRC2//KLRC1
206825_at	2.020279529	9.393151907	11.08425327	2.37E-13	2.02E-12	20.13804619	OXTR
206938_at	1.828327191	9.807098685	9.351074141	2.60E-11	1.43E-10	15.40311531	SRD5A2
207330_at	1.961706573	9.363607349	11.98284291	2.42E-14	2.67E-13	22.4391759	PZP
207367_at	1.680849434	9.236582604	13.6651502	4.39E-16	7.64E-15	26.4753403	ATP12A
207490_at	1.972499453	11.43448803	12.79026147	3.39E-15	4.71E-14	24.41943961	TUBA4B
207935_s_at	-2.294839008	6.864562938	-12.15629479	1.57E-14	1.84E-13	22.87146107	KRT13
208063_s_at	2.551037161	8.060872865	11.45822914	9.05E-14	8.56E-13	21.10837752	CAPN9
208140_s_at	1.855505411	11.4353927	12.22144266	1.34E-14	1.58E-13	23.03284511	DRC3
208250_s_at	1.672566555	11.62643001	4.800097234	2.58E-05	5.41E-05	1.590980507	DMBT1
209125_at	-3.110926447	8.037808445	-21.81864678	8.23E-23	3.28E-20	41.96526213	KRT6A
209504_s_at	1.967335208	8.359223988	12.03346352	2.13E-14	2.40E-13	22.56572829	PLEKHB1
209765_at	-1.749923578	8.699281069	-15.26135872	1.32E-17	3.76E-16	30.00005838	ADAM19
209813_x_at	-1.603485832	6.380811871	-13.65059885	4.54E-16	7.87E-15	26.44188768	TRGV9//TRGC2//TARP
209829_at	1.992576219	9.018688132	18.31123558	3.26E-20	2.83E-18	36.01461193	RIPOR2
210033_s_at	2.520626581	12.14550945	8.572788862	2.43E-10	1.13E-09	13.15252122	SPAG6
210164_at	-1.686165162	8.424614265	-8.392403403	4.12E-10	1.84E-09	12.62062937	GZMB
210323_at	1.828023388	9.461143239	11.99845958	2.32E-14	2.58E-13	22.47825248	TEKT2
210355_at	-2.13938046	8.240320114	-11.72531526	4.60E-14	4.65E-13	21.7903049	PTHLH
210390_s_at	2.538432065	8.685501329	11.45643426	9.09E-14	8.59E-13	21.10376376	CCL15//CCL15-CCL14
210445_at	1.968016905	9.723107671	8.486659677	3.12E-10	1.42E-09	12.89901957	FABP6
211471_s_at	1.673049207	9.843611454	9.714803554	9.38E-12	5.64E-11	16.42908953	RAB36
211517_s_at	2.438164177	7.687112278	16.90979925	4.63E-19	2.63E-17	33.35960177	IL5RA
212805_at	2.198692212	8.622193165	14.47291288	7.21E-17	1.64E-15	28.29428426	PRUNE2
213479_at	1.792755551	6.390745532	13.43248768	7.50E-16	1.22E-14	25.93749504	NPTX2
213894_at	1.731176774	6.869389822	19.76260573	2.46E-21	3.73E-19	38.58926408	THSD7A
214204_at	1.899717904	11.27512411	12.40392582	8.58E-15	1.06E-13	23.4820579	PACRG
214222_at	1.674468772	10.93103156	10.59523145	8.57E-13	6.40E-12	18.84172233	DNAH7
214261_s_at	2.775535332	8.24031013	14.19008637	1.35E-16	2.77E-15	27.66581699	ADH6
214451_at	-1.762364693	7.085004515	-14.99711568	2.31E-17	6.11E-16	29.4358245	TFAP2B
214580_x_at	-2.749519147	8.319380572	-22.79814808	1.79E-23	8.86E-21	43.47285611	KRT6A//KRT6B//KRT6C
214617_at	-1.75988837	8.945475512	-12.00237762	2.30E-14	2.57E-13	22.48805151	PRF1
215085_x_at	1.720523061	9.426234707	8.703691222	1.66E-10	7.90E-10	13.5361566	DLEC1
215143_at	1.614687271	7.118780789	23.96979636	3.11E-24	2.44E-21	45.19860606	DPY19L2P2
215341_at	1.866761754	11.08908362	10.36696171	1.58E-12	1.11E-11	18.22590551	DNAH6
215419_at	1.663741562	6.349951866	19.5830825	3.36E-21	4.73E-19	38.27984539	ZFR2
215565_at	-1.625798854	5.806875232	-6.913433103	3.58E-08	1.16E-07	8.137166778	DTNB-AS1
215806_x_at	-1.659861703	6.630032744	-13.53123866	5.97E-16	9.98E-15	26.1665529	TRGC2//TRGV9//TARP
216119_s_at	1.646224414	8.670632636	14.71614888	4.24E-17	1.03E-15	28.82769056	SPEF1
216474_x_at	-1.712567597	7.186456566	-6.709788919	6.72E-08	2.08E-07	7.5065704	TPSAB1//TPSB2
216598_s_at	-2.046217174	8.234481685	-8.865187835	1.04E-10	5.17E-10	14.0066674	CCL2
218469_at	-2.17025926	5.63145214	-10.98730139	3.05E-13	2.54E-12	19.88352351	GREM1
218717_s_at	-1.66681163	7.103397887	-15.3076886	1.20E-17	3.52E-16	30.09822674	P3H2
218876_at	1.659374581	11.8742267	10.25307986	2.15E-12	1.47E-11	17.91613144	TPPP3
219554_at	-2.008135018	6.65270789	-15.96079999	3.09E-18	1.22E-16	31.45853153	RHCG
219564_at	2.423176619	8.606837677	9.390893657	2.32E-11	1.29E-10	15.51625426	KCNJ16
219669_at	1.730247771	8.207637555	11.8132401	3.69E-14	3.85E-13	22.01279288	CD177
219703_at	1.617259054	9.277598548	13.68395849	4.21E-16	7.41E-15	26.51854282	MNS1
219909_at	-2.005306032	6.983208478	-19.54659959	3.58E-21	4.74E-19	38.21666188	MMP28
219970_at	1.753915993	7.680137861	15.48003072	8.34E-18	2.69E-16	30.46143614	GIPC2
220107_s_at	1.72972813	8.787420272	17.62592834	1.17E-19	8.19E-18	34.73811424	ZC2HC1C
220108_at	1.931055386	9.004848586	14.79964441	3.54E-17	8.79E-16	29.00930177	GNA14
220125_at	2.376795955	10.81737269	8.496847313	3.03E-10	1.38E-09	12.92904888	DNAI1
220156_at	2.066389746	10.11667818	12.23970078	1.28E-14	1.52E-13	23.07797833	EFCAB1
220167_s_at	-1.820078833	5.297538332	-8.674645526	1.80E-10	8.54E-10	13.45120548	TP53TG3//TP53TG3C//TP53TG3D//TP53TG3B
220168_at	2.098887918	10.22770386	11.57961434	6.65E-14	6.44E-13	21.41943723	CFAP94
220177_s_at	1.762419808	10.86085659	9.516649103	1.63E-11	9.31E-11	15.87224431	TMPRSS3
220269_at	2.128250333	10.60738752	8.440430939	3.58E-10	1.62E-09	12.76260635	ZBBX
220308_at	1.780870391	10.49655355	10.84998512	4.37E-13	3.51E-12	19.5209356	CFAP45
220344_at	1.848705881	9.960200933	10.57828516	8.97E-13	6.66E-12	18.79623967	C11orf16
220378_at	2.550289647	6.817654096	20.45072595	7.65E-22	1.71E-19	39.75279871	TCP11
220389_at	2.530623723	8.667175951	18.22833299	3.80E-20	3.18E-18	35.86234237	CCDC81
220390_at	1.607346631	9.799816032	9.210718385	3.87E-11	2.07E-10	15.00273369	AGBL2
220542_s_at	1.593722314	13.42991389	4.731559359	3.18E-05	6.59E-05	1.383489307	BPIFA1
220581_at	1.850420512	8.136392441	10.44473982	1.28E-12	9.19E-12	18.43649792	CCDC170
220614_s_at	2.317057971	9.507124089	11.20347768	1.74E-13	1.54E-12	20.44936153	ADGB
220636_at	2.550453691	11.29859136	9.540807859	1.52E-11	8.77E-11	15.94040302	DNAI2
220745_at	-1.594616921	9.418560737	-7.914279771	1.70E-09	6.87E-09	11.19354739	IL19
220766_at	2.039188916	7.596455483	15.3507247	1.09E-17	3.30E-16	30.18921467	BTG4
220812_s_at	2.865405249	8.815977886	20.07266891	1.45E-21	2.67E-19	39.11790934	HHLA2
220908_at	2.032557706	7.996064912	13.17348348	1.37E-15	2.07E-14	25.33123555	CCDC33
221185_s_at	1.601985183	10.97813672	13.4823111	6.68E-16	1.10E-14	26.05320645	IQCG
221946_at	1.8583173	9.838588408	15.26103946	1.32E-17	3.76E-16	29.99938112	C9orf116
222068_s_at	1.719251793	10.7819444	8.868862806	1.03E-10	5.12E-10	14.01733791	DNAAF1
222102_at	2.361898654	10.08335226	15.64206072	5.95E-18	2.07E-16	30.8001107	GSTA3
222220_s_at	1.822896458	10.31368435	12.69019594	4.30E-15	5.82E-14	24.1784124	TSNAXIP1
222925_at	1.848046753	7.055618624	11.86572955	3.24E-14	3.43E-13	22.14514322	DCDC2
222938_x_at	1.601608061	9.688481933	10.35821884	1.62E-12	1.13E-11	18.20218379	ENPP3
223168_at	1.848013177	10.87555553	13.85329869	2.87E-16	5.26E-15	26.90566899	RHOU
223609_at	2.597072868	11.85407476	10.33800262	1.71E-12	1.18E-11	18.14729359	ROPN1L
223618_at	1.830434492	5.826647785	9.129058337	4.88E-11	2.56E-10	14.76865674	FMN2
223636_at	1.723552628	9.747526208	13.20420059	1.27E-15	1.95E-14	25.40355386	ZMYND12
223691_at	2.333968859	9.088191802	13.70260635	4.03E-16	7.14E-15	26.56133623	RGS22
223706_at	1.773386121	8.813954517	14.10782463	1.62E-16	3.23E-15	27.48133827	C22orf23
223731_at	1.737305193	7.928291047	9.79520914	7.51E-12	4.61E-11	16.65360371	MYCBPAP
223732_at	1.702068399	8.177332505	9.271726425	3.25E-11	1.76E-10	15.17706982	SLC23A1
223794_at	2.631035898	9.785243005	11.28394119	1.41E-13	1.28E-12	20.65842128	ARMC4
223832_s_at	-1.648125124	6.883833219	-15.49066737	8.15E-18	2.64E-16	30.48375178	CAPNS2
223867_at	2.265395255	7.199130258	14.95428881	2.54E-17	6.64E-16	29.34367764	TEKT3
223893_at	2.244099238	6.669997267	13.481477	6.70E-16	1.10E-14	26.05127172	ENAM
223924_at	1.900480135	11.01270784	10.84683751	4.41E-13	3.54E-12	19.51259536	TTC25
223962_at	2.410844244	10.54088797	11.65187424	5.54E-14	5.43E-13	21.60370851	TTC29
224209_s_at	1.79230273	10.57098493	5.883816715	8.82E-07	2.31E-06	4.935225057	GDA
224355_s_at	2.302043047	10.27756207	9.489398287	1.76E-11	9.99E-11	15.79527281	MS4A8
224370_s_at	1.617422768	6.936762511	17.94247757	6.45E-20	4.96E-18	35.33279964	CAPS2
224463_s_at	1.947782562	10.73067347	12.65051166	4.73E-15	6.29E-14	24.08248467	CFAP300
225812_at	1.764205104	10.72908843	14.58553143	5.63E-17	1.32E-15	28.54205974	FAM229B
226281_at	1.76912414	9.722401685	11.74019665	4.43E-14	4.51E-13	21.8280308	DNER
226717_at	1.696443558	8.60638756	15.85600739	3.83E-18	1.45E-16	31.24319332	LRTOMT
227123_at	2.037454654	8.317188001	8.742843525	1.48E-10	7.16E-10	13.65050946	RAB3B
227236_at	2.005345514	7.605383946	15.76438659	4.62E-18	1.69E-16	31.05401564	TSPAN2
227830_at	1.807492907	6.42345234	11.66221996	5.39E-14	5.30E-13	21.63003642	GABRB3
228100_at	1.782562818	12.26851667	10.70068027	6.48E-13	5.01E-12	19.12389527	PIFO
228126_x_at	1.8812201	7.972997493	12.78663838	3.42E-15	4.75E-14	24.4107341	CTXN1
228167_at	2.063108669	9.684914214	12.7168085	4.04E-15	5.50E-14	24.24263379	KLHL6
228300_at	1.899815447	7.353580837	20.68687784	5.16E-22	1.31E-19	40.1440972	FAM187A//CCDC103
228494_at	2.324075568	6.218243403	16.00750046	2.81E-18	1.12E-16	31.55414204	PPP1R9A
228721_at	1.726175182	7.91199952	22.89539171	1.55E-23	8.06E-21	43.61922776	KRBOX1
228943_at	1.922889733	10.95566264	11.53288108	7.48E-14	7.19E-13	21.29990419	MAP6
229012_at	1.976750763	11.62495647	10.96755562	3.21E-13	2.66E-12	19.8315357	C9orf24
229093_at	1.708759755	8.200574287	16.65791932	7.60E-19	3.84E-17	32.86347296	ATG9B//NOS3
229152_at	2.36307129	10.99637685	6.523021873	1.20E-07	3.58E-07	6.926529327	FDCSP
229252_at	1.750846299	8.073565532	16.18248556	1.97E-18	8.55E-17	31.91046386	ATG9B
229273_at	2.612038929	5.512924897	5.176727159	8.03E-06	1.81E-05	2.742264007	SALL1
229523_at	1.685351806	8.69763763	10.33935947	1.70E-12	1.18E-11	18.15097934	TMEM200C
229542_at	2.66453115	12.79763007	8.357339072	4.57E-10	2.02E-09	12.51681033	C20orf85
229730_at	1.635547237	6.904537471	13.8121418	3.15E-16	5.71E-15	26.81188578	SMTNL2
229738_at	1.775401305	9.204735742	11.8558937	3.32E-14	3.51E-13	22.12036921	DNAH10
229816_at	2.019135537	10.59658737	12.12074937	1.72E-14	1.99E-13	22.78318275	DNAI4
229941_at	2.329065954	9.510571558	14.27913775	1.10E-16	2.36E-15	27.8646624	FAM166B
229973_at	2.126321402	11.0725643	9.124135042	4.95E-11	2.60E-10	14.75451776	ERICH3
229976_at	2.369001029	11.22195009	9.508452893	1.67E-11	9.51E-11	15.84910358	MORN5
230033_at	2.2172836	8.734132546	12.34429023	9.93E-15	1.21E-13	23.33571308	DNAAF3
230092_at	2.062727813	11.16237918	10.36277725	1.60E-12	1.12E-11	18.21455322	UBXN10
230093_at	1.869420252	12.26264469	10.15989461	2.76E-12	1.85E-11	17.66139478	RSPH1
230231_at	1.985631385	7.206913981	14.37801565	8.88E-17	1.96E-15	28.08440867	FGF14
230273_at	1.903722527	10.88319679	10.46618738	1.21E-12	8.71E-12	18.49443024	CFAP206
230432_at	1.752554296	6.48264819	10.87747677	4.06E-13	3.29E-12	19.5937253	LINC02532
230601_s_at	2.057483428	10.78912853	11.41882613	1.00E-13	9.39E-13	21.00699526	LRRC46
230687_at	2.2130782	9.457779542	15.64400359	5.92E-18	2.07E-16	30.80415532	SLC13A3
230695_s_at	2.709509811	11.06537702	13.23792281	1.18E-15	1.82E-14	25.48281727	RSPH9
230763_at	2.070789676	9.49209973	11.7251618	4.60E-14	4.65E-13	21.78991571	SPATA17
230807_at	1.653642421	7.931382394	16.32763829	1.47E-18	6.76E-17	32.20374889	CCDC151
230904_at	1.736646383	7.86908001	13.9651106	2.23E-16	4.23E-15	27.15946903	FSD1L
230936_at	2.54765079	9.870072956	14.59608401	5.50E-17	1.30E-15	28.56520522	DNAJB13
231044_at	2.440116571	12.20302138	9.383030618	2.37E-11	1.31E-10	15.49392892	C1orf194
231051_at	2.71323692	8.943377688	16.13151819	2.18E-18	9.19E-17	31.80699194	MRLN
231077_at	2.553874195	12.56632511	10.62505353	7.92E-13	5.98E-12	18.92167151	CFAP126
231084_at	2.04408715	11.52810113	8.283601637	5.67E-10	2.46E-09	12.29804209	CFAP43
231133_at	2.461109577	10.36641659	9.528949843	1.58E-11	9.03E-11	15.90695749	DRC1
231178_at	2.685037833	7.628016958	14.80803791	3.47E-17	8.70E-16	29.02751665	SPATA4
231389_at	2.701645263	9.63547085	13.05718583	1.80E-15	2.65E-14	25.05640634	DNAAF6
231472_at	1.953226978	10.01988363	12.5796146	5.61E-15	7.35E-14	23.91062409	FBXO15
231549_at	2.213745855	9.271453685	12.64041843	4.85E-15	6.41E-14	24.05805564	C1orf158
231565_at	2.599092723	9.945876812	12.19784474	1.42E-14	1.67E-13	22.97445013	CFAP299
231898_x_at	1.683321608	6.340314207	16.37442186	1.34E-18	6.22E-17	32.29783783	SOX2-OT
231911_at	1.93428712	7.344690786	13.54723033	5.76E-16	9.66E-15	26.20353853	ERMN
232233_at	1.82313207	6.901536536	4.745698149	3.05E-05	6.33E-05	1.426234179	SLC22A16
232357_at	1.85904857	10.26633754	9.775610983	7.93E-12	4.85E-11	16.59895716	TTLL9
232381_s_at	1.899164217	11.54838652	8.817291801	1.19E-10	5.88E-10	13.86744986	DNAH5
232553_at	2.200463196	8.344825172	16.39375611	1.29E-18	6.01E-17	32.33665987	PCYT1B
232603_at	2.212193649	8.656498064	9.538018433	1.54E-11	8.83E-11	15.93253706	DCDC1
232639_at	1.797123461	9.858663995	10.54596117	9.77E-13	7.19E-12	18.70938006	EFCAB12
232745_x_at	2.051145309	10.71293986	10.62017018	8.02E-13	6.04E-12	18.90858784	SPEF2
232984_at	2.389902435	10.1108927	9.888263934	5.81E-12	3.65E-11	16.91239593	HYDIN//HYDIN2
233071_at	2.302572675	9.264604719	15.33586046	1.13E-17	3.38E-16	30.15781023	RSPH4A
233157_x_at	1.809825674	11.54923436	9.599060323	1.30E-11	7.55E-11	16.10444339	CCDC114
233326_at	1.994996074	10.11698987	15.16235534	1.63E-17	4.46E-16	29.78952394	CCDC39//LOC101928882
233516_s_at	2.181012537	9.552452038	11.98408326	2.41E-14	2.67E-13	22.44228067	SPAG17
234996_at	-1.672826437	5.626437211	-10.96346012	3.25E-13	2.68E-12	19.82074647	CALCRL
235004_at	2.089414872	9.775166463	17.41396867	1.75E-19	1.15E-17	34.3349544	RBM24
235062_at	2.243949309	10.00547387	17.09361766	3.24E-19	1.93E-17	33.71791972	PIH1D2
235075_at	-2.502952215	7.257790029	-17.57560098	1.29E-19	8.81E-18	34.6427521	DSG3
235182_at	-1.989352502	5.143343074	-16.02057557	2.73E-18	1.10E-16	31.58087191	ISM1
235183_at	2.528749655	8.370694752	13.5873993	5.25E-16	8.93E-15	26.29630934	FILIP1
235273_at	1.905078716	10.06097847	13.98704674	2.12E-16	4.03E-15	27.2090935	DNAAF4
235498_at	2.05573326	8.060310528	19.79858738	2.32E-21	3.57E-19	38.65098407	LRRIQ3
235650_at	1.661683748	11.26727428	9.099986809	5.30E-11	2.77E-10	14.68512421	CDHR3
235935_at	1.825415639	7.319690402	16.62199813	8.16E-19	4.08E-17	32.79222936	LRRC73
235946_at	1.711692127	9.644965959	19.08622271	8.05E-21	9.43E-19	37.41041046	RIBC1
235949_at	1.733630716	9.462260736	18.61239214	1.88E-20	1.92E-18	36.5628915	TTC26
236085_at	2.624612362	12.53528775	8.885764455	9.79E-11	4.91E-10	14.06639194	CAPSL
236187_s_at	2.646000323	9.414654774	16.06596802	2.49E-18	1.02E-16	31.67353709	PPIL6
236331_at	2.135503433	5.738447207	12.53254572	6.29E-15	8.08E-14	23.7961821	CDKL2
236407_at	2.814114753	10.05031529	10.11989718	3.08E-12	2.05E-11	17.551708	KCNE1
236421_at	1.70404229	9.076107668	14.87909325	2.98E-17	7.61E-16	29.18140985	ANKRD45
236666_s_at	2.235460012	11.43614719	13.26622345	1.10E-15	1.73E-14	25.54923257	LRRC10B
236674_at	2.016588417	9.055769363	13.07438676	1.73E-15	2.56E-14	25.0971573	LOC388780
236710_at	2.40439134	10.15197247	9.224454258	3.72E-11	1.99E-10	15.04202578	C1orf87
236745_at	1.845976216	11.4139042	10.65391047	7.33E-13	5.59E-12	18.99892244	CCDC78
236833_at	1.95870765	7.449460308	12.39265695	8.82E-15	1.09E-13	23.45443826	TTC16
236854_at	2.204690373	6.985375439	20.32693715	9.42E-22	1.89E-19	39.54607026	LINC00494
236909_at	2.584473349	9.645661829	14.80696992	3.48E-17	8.70E-16	29.02519941	CCDC173
236915_at	2.495904195	10.49394853	10.53663552	1.00E-12	7.36E-12	18.68429517	C4orf47
236918_s_at	2.161385167	10.00463566	14.80159863	3.52E-17	8.78E-16	29.01354334	LRRC34
237020_at	2.547284239	8.393322093	10.64238097	7.56E-13	5.73E-12	18.96807067	CATSPERD
237058_x_at	3.157333687	6.855472554	12.05887274	2.00E-14	2.27E-13	22.62912945	SLC6A13
237131_at	2.006359695	8.933218033	13.64661278	4.58E-16	7.93E-15	26.43271965	RIIAD1
237151_s_at	2.165208066	10.46190354	11.66355826	5.37E-14	5.30E-13	21.63344113	CFAP221
237227_at	1.742894279	10.00551849	12.10602973	1.78E-14	2.05E-13	22.74657931	NEK10
237251_at	1.83246655	9.425624568	10.46148004	1.22E-12	8.80E-12	18.48172033	LRRC71
237281_at	2.538831998	11.41423578	9.593062022	1.32E-11	7.67E-11	16.08757205	AKAP14
237298_at	1.745097717	7.503726974	13.03160552	1.91E-15	2.81E-14	24.99573771	LOC400710
237314_at	2.108908823	10.15528174	10.34796436	1.66E-12	1.16E-11	18.17434797	ENKUR
237351_at	2.658881022	7.820504275	14.35342316	9.37E-17	2.05E-15	28.0298563	LINC01697
237755_s_at	2.101596516	11.14578013	11.87624329	3.15E-14	3.35E-13	22.17161103	CFAP52
238008_at	2.075361667	8.42552048	11.86813848	3.22E-14	3.41E-13	22.15120881	PRR18
238116_at	1.959473289	11.34317135	11.47426197	8.69E-14	8.23E-13	21.14957193	DYNLRB2
238158_at	1.88158716	6.824810087	16.44241021	1.17E-18	5.56E-17	32.43419408	MEIG1
238327_at	1.623784074	10.0488147	9.873072507	6.06E-12	3.79E-11	16.87022397	ODF3B
238720_at	2.0004724	12.21217795	8.987297416	7.31E-11	3.74E-10	14.36034524	OMG//LOC101927057
238878_at	2.841383586	6.842477384	29.75226665	1.47E-27	6.92E-24	52.66703016	ARX
239150_at	2.364686789	12.03452407	9.540719498	1.52E-11	8.77E-11	15.94015386	SNTN
239216_at	2.135427252	10.78524675	9.835720828	6.72E-12	4.18E-11	16.76640731	TEKT1
239275_at	2.623810197	7.396325592	15.4462846	8.94E-18	2.86E-16	30.39055952	FRMPD2//FRMPD2B
239477_at	2.771969894	9.91165925	12.13233973	1.67E-14	1.94E-13	22.81198531	EFHB
239499_at	1.779344044	9.830489253	11.92165394	2.81E-14	3.03E-13	22.28576833	DNAH2
239722_at	2.475942463	10.28264906	12.14146313	1.63E-14	1.90E-13	22.83464548	C5orf49
239733_at	2.805902269	9.362030143	12.24871806	1.25E-14	1.49E-13	23.10025318	DYDC2
239805_at	1.651414395	7.186945331	12.66179679	4.60E-15	6.15E-14	24.10978363	SLC13A2
239870_at	1.640472856	8.309734152	13.13756478	1.49E-15	2.24E-14	25.24652758	SPATS1
239921_at	2.353610261	9.483786166	11.41881698	1.00E-13	9.39E-13	21.00697172	COL28A1
240065_at	2.698829349	11.34884172	11.17338847	1.88E-13	1.64E-12	20.37096788	FAM81B
240275_at	2.432475179	10.93272958	9.291279385	3.08E-11	1.67E-10	15.23284565	ARMC3
240699_at	2.176611333	8.61415318	15.0727148	1.97E-17	5.29E-16	29.59800644	SEC14L3
240809_at	2.195411625	7.249088758	16.14754414	2.11E-18	9.01E-17	31.83955479	ZNF295-AS1
240857_at	2.513818321	10.46910114	12.2699149	1.19E-14	1.43E-13	23.15257431	DNAH9
241014_at	-2.21391378	6.211279241	-15.96537692	3.06E-18	1.22E-16	31.46791156	FLG-AS1
241535_at	-2.071999793	5.954400521	-9.628557961	1.19E-11	7.01E-11	16.18734394	SNTG2-AS1
241538_at	2.028709918	9.008422853	12.24835582	1.26E-14	1.49E-13	23.09935857	CFAP47
242133_s_at	-1.60107126	6.128028853	-10.43582725	1.31E-12	9.39E-12	18.41240635	LSP1P4//LSP1P5
242162_at	2.064755725	10.32436041	9.7082333	9.56E-12	5.74E-11	16.4107068	DAW1
242470_at	1.751895069	6.430537784	21.17368745	2.32E-22	6.60E-20	40.93823666	EID2B
243043_at	1.65648549	6.378108011	17.22347038	2.52E-19	1.55E-17	33.96916067	EFCAB10
243087_at	2.115876572	9.657594426	10.652748	7.36E-13	5.60E-12	18.9958126	DNAI3
243610_at	2.431019726	11.47713706	11.37185369	1.13E-13	1.05E-12	20.88587493	C9orf135
243802_at	1.653422472	11.59459777	9.043779474	6.22E-11	3.21E-10	14.52332551	DNAH12
243803_at	2.440442742	10.46806428	13.34482605	9.19E-16	1.47E-14	25.73319512	C11orf97
243884_at	2.857166195	7.923174266	17.02131502	3.73E-19	2.19E-17	33.57735413	TEX26
243900_at	1.871424783	10.43676462	10.57889297	8.95E-13	6.66E-12	18.79787163	WDR38
244243_at	-1.87483127	6.058841142	-5.430525658	3.64E-06	8.64E-06	3.526116417	FAM230B
244606_at	-1.870485798	7.397384703	-15.80410701	4.26E-18	1.57E-16	31.13613415	ATP1A1
244771_at	2.147404016	6.352651193	9.724227766	9.14E-12	5.52E-11	16.45544757	KBTBD12
38037_at	-1.622107888	9.524094427	-18.31316782	3.25E-20	2.83E-18	36.018154	HBEGF
